# Supplementary material for: Expression profiling across wild and cultivated tomatoes supports the relevance of early miR482/2118 suppression for Phytophthora resistance
Source: Proc Biol Sci. 2018 Feb 28;285(1873):20172560. doi: 10.1098/rspb.2017.2560 (PMC5832704; doi:10.1098/rspb.2017.2560)
Supplement: Table S2 [file rspb20172560supp3.xlsx]

## Sheet: TableS2
Table S2. Solanum lycopersicum NBS-LRRs targets of SlmiR482/2118. Gen_ID gives the Solyc-No. of the NBS-LRR genes. miRNA indicates which miRNA targets the NBS-LRR and target type shows the predicted suppression mechanism. The best BLAST hit gives the overall best BLAST hit(s) as well as the best functional BLAST hit. BLAST hits with non-functional annotations (e.g. chromosome) are grey. BLAST hit…
Gene_ID	miRNA	target type	Best BLAST hit	e-value	query coverage [%]	identity [%]	Accession	Note
Solyc01g008800.1.1	miR482h	post-transcriptional	PREDICTED: Solanum lycopersicum TMV resistance protein N-like (LOC101259277), mRNA	0	99	100	XM_004228451.3
			Solanum lycopersicum strain Heinz 1706 chromosome 1 clone hba-291l11 map 1, complete sequence	0	99	100	AC238924.1
Solyc01g014840.2.1	miR482b/miR482h	translational/translational	PREDICTED: Solanum lycopersicum TMV resistance protein N-like (LOC101254517), mRNA	0	100	100	XM_004228761.3
			Solanum lycopersicum chromosome ch01, complete genome	0	100	100	HG975513.1
			Solanum lycopersicum strain Heinz 1706 chromosome 1 clone slm-18b12 map 1, complete sequence	0	100	100	AC246111.3
Solyc01g087200.2.1	miR482/miR482h	post-transcriptional/post-transcriptional	PREDICTED: Solanum lycopersicum putative late blight resistance protein homolog R1A-10 (LOC101263647), mRNA	0	100	100	XM_004231069.3
			Solanum lycopersicum chromosome ch01, complete genome	0	100	100	HG975513.1
Solyc01g102920.2.1	miR482/miR482g	post-transcriptional/post-transcriptional	PREDICTED: Solanum lycopersicum TMV resistance protein N (LOC101255934), mRNA	0	95	100	XM_019212836.1
Solyc02g027080.1.1	miR482h	translational	PREDICTED: Solanum lycopersicum putative late blight resistance protein homolog R1A-3 (LOC101268628), mRNA	0	100	100	XM_004231521.3
Solyc02g030290.1.1	miR482g	post-transcriptional	Solanum lycopersicum chromosome ch02, complete genome	0	100	100	HG975514.1	only hit
Solyc02g032650.2.1	miR482g	translational	PREDICTED: Solanum lycopersicum TMV resistance protein N-like (LOC101246977), transcript variant X2, mRNA	0	100	100	XM_010317387.2
Solyc02g036270.2.1	miR482a	post-transcriptional	PREDICTED: Solanum lycopersicum probable disease resistance protein At4g27220 (LOC101259993), transcript variant X5, mRNA	0	100	99	XM_010317402.2	control (LRR1)
			PREDICTED: Solanum lycopersicum probable disease resistance protein At4g27220 (LOC101259993), transcript variant X5, mRNA	0	100	99	XM_010317402.2
			PREDICTED: Solanum lycopersicum probable disease resistance protein At4g27220 (LOC101259993), transcript variant X4, misc_RNA	0	100	99	XR_739444.2
			PREDICTED: Solanum lycopersicum probable disease resistance protein At4g27220 (LOC101259993), transcript variant X3, misc_RNA	0	100	99	XR_739443.2
			PREDICTED: Solanum lycopersicum probable disease resistance protein At4g27220 (LOC101259993), transcript variant X2, misc_RNA	0	100	99	XR_739442.2
			PREDICTED: Solanum lycopersicum probable disease resistance protein At4g27220 (LOC101259993), transcript variant X1, mRNA	0	100	99	XM_010317401.2
			Solanum lycopersicum strain Heinz 1706 chromosome 2 clone slm-40g4 map 2, complete sequence	0	100	99	AC246695.4
			Solanum lycopersicum chromosome ch02, complete genome	0	100	99	HG975514.1
Solyc04g005540.2.1	miR482/miR482h	post-transcriptional/post-transcriptional	PREDICTED: Solanum lycopersicum uncharacterized LOC101267108 (LOC101267108), mRNA	0	99	100	XM_004237169.3
Solyc04g005550.1.1	miR482	translational	PREDICTED: Solanum lycopersicum uncharacterized LOC101267108 (LOC101267108), mRNA	0	100	100	XM_004237169.3
			Solanum lycopersicum chromosome ch04, complete genome	0	100	100	HG975516.1
			S.lycopersicum DNA sequence from clone SL_MboI-101P13 on chromosome 4, complete sequence	0	100	100	CU468639.4
Solyc04g007320.1.1	miR482h	post-transcriptional	PREDICTED: Solanum lycopersicum TMV resistance protein N-like (LOC101262610), mRNA	0	100	100	XM_004237154.3
			Solanum lycopersicum chromosome ch04, complete genome	0	100	100	HG975516.1
Solyc04g009110.1.1	miR482g	post-transcriptional	PREDICTED: Solanum lycopersicum disease resistance protein RPP13-like (LOC101250682), mRNA	0	100	100	XM_010321024.1
			Solanum lycopersicum chromosome ch04, complete genome	0	100	100	HG975516.1
			S.lycopersicum DNA sequence from clone SL_MboI-127L14 on chromosome 4, complete sequence	0	100	100	CU856252.3
			Lycopersicon esculentum BAC clone Clemson_Id 127E11, complete sequence	0	100	100	AF411807.1
Solyc04g009120.1.1	miR482a	translational	Solanum lycopersicum chromosome ch04, complete genome	0	100	100	HG975516.1
			S.lycopersicum DNA sequence from clone SL_MboI-127L14 on chromosome 4, complete sequence	0	100	100	CU856252.3
			Lycopersicon esculentum BAC clone Clemson_Id 127E11, complete sequence	0	100	100	AF411807.1
Solyc04g009130.2.1	miR482a/miR482g	translational/post-transcriptional	Solanum lycopersicum chromosome ch04, complete genome	0	100	100	HG975516.1
			PREDICTED: Solanum lycopersicum disease resistance protein RPP13-like (LOC104646714), transcript variant X2, mRNA	0	81	89	XM_019213276.1	4th best hit
Solyc04g009290.1.1	miR482a/miR482g	translational/post-transcriptional	PREDICTED: Solanum lycopersicum disease resistance protein RPP13-like (LOC104646714), transcript variant X2, mRNA	0	100	100	XM_019213276.1
			PREDICTED: Solanum lycopersicum disease resistance protein RPP13-like (LOC104646714), transcript variant X1, mRNA	0	100	100	XM_019213275.1
			Solanum lycopersicum chromosome ch04, complete genome	0	100	100	HG975516.1
Solyc04g025820.1.1	miR482a	translational	Solanum lycopersicum chromosome ch04, complete genome	0	100	99	HG975516.1
			PREDICTED: Solanum lycopersicum disease resistance protein RPP13-like	1e-156	42	90	XM_019213285.1	3rd best hit
Solyc04g025840.1.1	miR482a	translational	Solanum lycopersicum chromosome ch04, complete genome	1e-147	100	99	HG975516.1
			PREDICTED: Solanum lycopersicum disease resistance protein RPP13-like (LOC101247810), mRNA	8e-89	57	87	XM_019213285.1	2nd best hit
Solyc04g026110.2.1	miR482g	post-transcriptional	Solanum lycopersicum chromosome ch04, complete genome	0	100	99	HG975516.1
			PREDICTED: Solanum lycopersicum disease resistance protein RPP13-like (LOC101263014), mRNA	0	59	91	XM_019213273.1	2nd best hit
Solyc05g008070.2.1	miR482a/miR482b	translational/post-transcriptional	PREDICTED: Solanum lycopersicum probable aquaporin NIP-type (LOC101252874), transcript variant X1, mRNA	0	100	100	XM_010322406.2	Sequence replaced (On Nov 22,2016):
								PREDICTED: Solanum lycopersicum putative late blight resistance protein homolog R1A-4 (LOC101264217), mRNA
			Solanum lycopersicum chromosome ch05, complete genome	0	100	100	HG975517.1
Solyc05g008650.1.1	miR5300	post-transcriptional	Solanum lycopersicum chromosome ch05, complete genome	0	100	100	HG975517.1	only two hits
			Solanum lycopersicum chromosome 05 clone C05HBa0309L13, complete sequence	0	100	100	AC212304.2
Solyc05g009750.1.1	miR482g/miR482	post-transcriptional/post-transcriptional	PREDICTED: Solanum lycopersicum putative late blight resistance protein homolog R1A-10 (LOC101263609), mRNA	0	100	100	XM_010322475.2
Solyc06g064690.1.1	miR5300	post-transcriptional	Solanum lycopersicum chromosome ch06, complete genome	2e-170	100	100	HG975518.1
			Solanum lycopersicum chromosome 6 clone C06HBa0118O07, complete sequence	2e-170	100	100	AC211049.2
			Solanum lycopersicum chromosome 6 clone C06HBa0026E06, complete sequence	2e-170	100	100	AC216645.2
			PREDICTED: Solanum lycopersicum putative late blight resistance protein homolog R1C-3 (LOC101259056), mRNA	2e-74	34	93	XM_004242204.3	4th best hit
Solyc06g064760.1.1	miR5300	post-transcriptional	PREDICTED: Solanum lycopersicum putative late blight resistance protein homolog R1B-16 (LOC101258467), mRNA	0	100	100	XM_004242202.3
			Solanum lycopersicum chromosome ch06, complete genome	0	100	100	HG975518.1
			Solanum lycopersicum chromosome 6 clone C06HBa0118O07, complete sequence	0	100	100	AC211049.2
			Solanum lycopersicum chromosome 6 clone C06HBa0026E06, complete sequence	0	100	100	AC216645.2
Solyc06g064780.1.1	miR5300	post-transcriptional	Solanum lycopersicum chromosome ch06, complete genome	2e-144	100	100	HG975518.1
			Solanum lycopersicum chromosome 6 clone C06HBa0118O07, complete sequence	2e-144	100	100	AC211049.2
			Solanum lycopersicum chromosome 6 clone C06HBa0026E06, complete sequence	2e-144	100	100	AC216645.2
			PREDICTED: Solanum lycopersicum putative late blight resistance protein homolog R1B-16 (LOC101258467), mRNA	3e-103	85	95	XM_004242202.3	4th best hit
Solyc07g005770.2.1	miR482a	translational	PREDICTED: Solanum lycopersicum putative late blight resistance protein homolog R1B-16 (LOC109120667), mRNA	0	67	100	XM_019214671.1
Solyc07g039400.1.1	miR482a	translational	Solanum lycopersicum chromosome ch07, complete genome	3e-138	100	100	HG975519.1
			PREDICTED: Solanum lycopersicum disease resistance protein RPP13-like (LOC101265531), mRNA	2e-49	38	88	XM_010321022.2	2nd best hit
Solyc07g039420.1.1	miR482a	translational	Solanum lycopersicum chromosome ch07, complete genome	0	100	100	HG975519.1
			PREDICTED: Solanum lycopersicum disease resistance protein RPP13-like (LOC101263014), mRNA	0	100	89	XM_019213273.1	2nd best hit
Solyc07g049700.1.1	miR482b/miR482h	post-transcriptional/translational	PREDICTED: Solanum lycopersicum putative late blight resistance protein homolog R1B-16 (LOC101261341), transcript variant X1, mRNA	0	100	100	XM_004243445.3
Solyc08g005440.2.1	miR482a	translational	PREDICTED: Solanum lycopersicum disease resistance protein RPM1-like (LOC101245185), mRNA	0	99	100	XM_004244372.3
			Solanum lycopersicum chromosome ch08, complete genome	0	99	100	HG975520.1
			Solanum lycopersicum DNA, chromosome 8, clone: C08HBa0022E13, complete sequence	0	99	100	AP009594.1
Solyc08g005510.1.1	miR482/miR482h	post-transcriptional/post-transcriptional	PREDICTED: Solanum lycopersicum TMV resistance protein N-like (LOC101246552), mRNA	0	100	100	XM_010326190.2
			Solanum lycopersicum chromosome ch08, complete genome	0	100	100	HG975520.1
			Solanum lycopersicum DNA, chromosome 8, clone: C08HBa0022E13, complete sequence	0	100	100	AP009594.1
Solyc08g075630.2.1	miR482f	translational	Solanum lycopersicum chromosome ch08, complete genome	0	100	100	HG975520.1
			Solanum lycopersicum genomic DNA, chromosome 8, clone: C08SLe0082C24, complete sequence	0	100	100	AP009297.1
			PREDICTED: Solanum lycopersicum putative disease resistance protein RGA3 (LOC101248228), mRNA	0	100	100	XM_019215180.1
Solyc08g075640.2.1	miR482g	post-transcriptional	PREDICTED: Solanum lycopersicum putative disease resistance protein RGA3 (LOC101248228), mRNA	0	100	100	XM_019215180.1
			Solanum lycopersicum chromosome ch08, complete genome	0	100	100	HG975520.1
			Solanum lycopersicum genomic DNA, chromosome 8, clone: C08SLe0082C24, complete sequence	0	100	100	AP009297.1
Solyc08g076000.2.1	miR482f	translational	PREDICTED: Solanum lycopersicum putative disease resistance protein RGA4 (LOC101251707), mRNA	0	100	100	XM_004245875.3
Solyc09g018220.1.1	miR5300	translational	Solanum lycopersicum Tm-2 ToMV resistant protein (tm-2), mRNA	0	100	100	NM_001331132.1
			Solanum lycopersicum chromosome ch09, complete genome	0	100	100	HG975521.1
			Solanum lycopersicum strain Heinz 1706 chromosome 9 clone sle-16j3 map 9, complete sequence	0	100	100	AC253987.8
			Lycopersicon esculentum ToMV-resistance locus, tm-2 susceptible allele, complete cds	0	100	100	AF536199.1
Solyc09g098100.2.1	miR482g	post-transcriptional	Lycopersicon esculentum tospovirus resistance protein C (Sw5-c), tospovirus resistance protein D (Sw5-d), and tospovirus resistance protein E (Sw5-e) genes, complete cds	0	100	97	AY007367.1
Solyc10g054940.1.1	miR482a/miR482b/miR482h	post-transcriptional/post-transcriptional/translational	Solanum lycopersicum chromosome ch10, complete genome	0	100	100	HG975522.1
			Solanum lycopersicum strain Heinz 1706 chromosome 10 clone hba-118f23 map 10, complete sequence	0	100	100	AC240194.8
			Solanum lycopersicum isolate BL986_3 nucleotide binding site-leucine rich repeat protein gene, partial cds	8e-89	61	93	GQ260545.1	5th best hit
Solyc10g054970.1.1	miR482a/miR482b	post-transcriptional/post-transcriptional	Solanum lycopersicum chromosome ch10, complete genome	0	100	99	HG975522.1
			PREDICTED: Solanum lycopersicum probable disease resistance protein At1g61300 (LOC101254234), mRNA	0	87	83	XM_010322928.2	5th best hit
Solyc10g055170.1.1	miR482a/miR482b/miR482h	post-transcriptional/post-transcriptional/translational	Solanum lycopersicum chromosome ch10, complete genome	3e-113	100	100	HG975522.1
			Solanum lycopersicum isolate CL5_4 nucleotide binding site-leucine rich repeat protein gene, partial cds	9e-44	70	100	GQ260552.1	4th best hit
Solyc11g006520.1.1	miR482b	post-transcriptional	Solanum lycopersicum chromosome ch11, complete genome	0	100	100	HG975523.1
			PREDICTED: Solanum lycopersicum putative late blight resistance protein homolog R1B-16 (LOC101260001), transcript variant X2, mRNA	0	95	100	XM_019211150.1	2nd best hit
Solyc11g006530.1.1	miR482a/miR482b	translational/post-transcriptional	PREDICTED: Solanum lycopersicum putative late blight resistance protein homolog R1B-16 (LOC101268158), mRNA	0	93	100	XM_019210877.1
Solyc11g006630.1.1	miR482a/miR482b	translational/post-transcriptional	PREDICTED: Solanum lycopersicum putative late blight resistance protein homolog R1A-3 (LOC101243759), transcript variant X4, misc_RNA	0	100	100	XR_738323.2
Solyc11g011080.1.1	miR482h	post-transcriptional	PREDICTED: Solanum lycopersicum TMV resistance protein N-like (LOC109118962), mRNA	0	94	100	XM_019211003.1
Solyc11g011350.1.1	miR482/miR482h	post-transcriptional/post-transcriptional	PREDICTED: Solanum lycopersicum TMV resistance protein N-like (LOC101267766), transcript variant X2, misc_RNA	0	99	100	XR_002026189.1
Solyc11g020090.1.1	miR482a	translational	Solanum lycopersicum chromosome ch11, complete genome	1e-112	100	100	HG975523.1	only hit
Solyc11g020100.1.1	miR482a/miR482b	translational/post-transcriptional	PREDICTED: Solanum lycopersicum putative late blight resistance protein homolog R1B-16 (LOC101249231), mRNA	0	100	100	XM_004250361.3
Solyc11g065780.1.1	miR482a/miR482f	post-transcriptional/translational	PREDICTED: Solanum lycopersicum putative disease resistance protein At3g14460 (LOC101252953), mRNA	0	100	100	HG975523.1
Solyc11g071420.1.1	miR482a/miR482b	translational/translational	Solanum lycopersicum chromosome ch11, complete genome	0	100	100	HG975523.1
			PREDICTED: Solanum lycopersicum putative disease resistance protein At3g14460 (LOC101252953), mRNA	0	99	100	XM_019210965.1	2nd best hit
Solyc12g005970.1.1	miR482h	translational	PREDICTED: Solanum lycopersicum putative late blight resistance protein homolog R1B-16 (LOC101256949), mRNA	0	100	100	XM_010315373.2
			Solanum lycopersicum chromosome ch12, complete genome	0	100	100	HG975524.1
			Solanum lycopersicum DNA sequence from clone LE_HBa-26C13 on chromosome 12, complete sequence	0	100	100	AC209585.1
Solyc12g009450.1.1	miR482b/miR482/miR482h	translational/translational/translational	PREDICTED: Solanum lycopersicum putative late blight resistance protein homolog R1B-16 (LOC101244161), transcript variant X2, mRNA	0	95	100	XM_019211305.1
Solyc12g009460.1.1	miR482h	translational	Solanum lycopersicum chromosome ch12, complete genome	0	100	100	HG975524.1
			PREDICTED: Solanum lycopersicum putative late blight resistance protein homolog R1B-16 (LOC101244161), transcript variant X2, mRNA	0	97	88	XM_019211305.1
			PREDICTED: Solanum lycopersicum putative late blight resistance protein homolog R1B-16 (LOC101244161), transcript variant X1, mRNA	0	97	88	XM_019211304.1
Solyc12g016220.1.1	miR482a/miR482b/miR482h	post-transcriptional/post-transcriptional/translational	PREDICTED: Solanum lycopersicum probable disease resistance protein At4g27220 (LOC101248751), mRNA	0	94	99	XM_004252090.3
Solyc12g017800.1.1	miR482a/miR482b	translational/post-transcriptional	PREDICTED: Solanum lycopersicum putative late blight resistance protein homolog R1B-8 (LOC101255563), mRNA	0	99	99	XM_010315680.2
			Solanum lycopersicum chromosome ch12, complete genome	0	99	99	HG975524.1
